# Supplementary material for: Apicortin defines the Plasmodium apical conoid body but is dispensable for the parasite life cycle
Source: Life Sci Alliance. 2026 Jan 16;9(4):e202503522. doi: 10.26508/lsa.202503522 (PMC12811414; doi:10.26508/lsa.202503522)
Supplement: Supplementary file 2 [file LSA-2025-03522_SdataF4_FS1.2_FS2.2.xlsx]

## Sheet: Fig 4
Fig 4A: Exflagellation centre			Fig 4B: Ookinete conversion			Fig 4D: % motile ookinete				Fig 4F: Number of oocysts per gut
WT-GFP	ΔPbApicortin		WT-GFP	ΔPbApicortin		WT-GFP	ΔPbApicortin				WT-GFP																			ΔPbApicortin
2	3		68	59		68.29	55.2			Day 14	200	300	250	200	100			100	200	250	250	300		100	250	300	200	200	100	200	100	300	0	200				200	100	200	300	100		200	100	200	300
1	4		59	51		66.6	66.6			Day 21	100	150	100	0	50	200	50	0	150	100	100	150		100	100	50				50	70	100	100	0	1	12	0	20	100	100	50			100	10	20	100
2	3		58	49		64.3	67.4
2	2
1	2
3	4									Fig 4H: Number of sporozoites per midgut								Fig 4I: Number of sporozoites per salivary gland
2	5										WT-GFP			ΔPbApicortin				WTGFP	ΔPbApicortin
4	2									Day 14	45000	53000	45000	38000	41000	41500		13250	12800
1	3									Day 21	34000	29000	28500	27000	25500	26500		18320	16800
2	2																	15280	11400
3	1
3	2									Fig 4K: % motile sporozoites				Fig 4L: Bite back
2	2									WT-GFP	ΔPbApicortin			WT-GFP	ΔPbApicortin
4	3									65.2	55.2			4	4
2	4									52.4	48.5			5	4
1	1									58	54			4	5
4	1
2	1
1	2
4	2
2	3
1	1
1	2
1	1
3	2
2	1
3	1
2	2
1	1
3	2
3	2
4	1
2	2
4	1
2	3
1	1
2	2
3	1
2	2
4	2
	3

## Sheet: Fig S1
Fig S1E: Ookinete conversion
	DMSO	1uM Nocodozol	1uM Nocodozol	1uM Taxol	10uM Taxol
	81.13	80.18	95.23	92.98	76.92
	82.05	100	77.77	78.12	30
Fig S1F: %retort/misshaped
	DMSO	1uM Nocodozol	1uM Nocodozol	1uM Taxol	10uM Taxol
	13.11	5.93	1.56	8.06	48.68
	4.87	5.12	21.73	31.91	58.33

## Sheet: Sheet2
Fig S2C: Number of granules			Fig S2E: Ookinete conversion
WT-GFP	ΔPbApicortin		WT DMSO	DCKO DMSO	WT Nocodazole	DCKO Nocodazole	WT Taxol	DCKO taxol
127	123		83.58	85.27	90.8	77.01	76.81	82.22
81	113		34.54	66.66	53.33	63.23	25	52.94
53	99
74	61
87	131
58	123
71	69
26	83
107	49
123	38
70	45
108	96
